# Supplementary material for: Flavin-containing monooxygenase 2 confers cardioprotection in ischemia models through its disulfide bond catalytic activity
Source: J Clin Invest. 2024 Oct 31;134(24):e177077. doi: 10.1172/JCI177077 (PMC11645147; doi:10.1172/JCI177077)
Supplement: Supporting data values [file jci-134-177077-s224.xlsx]

## Sheet: 1E
	WT	MI
	0.697555	2.27468
	0.438536	3.77706
	1.1393	1.87126
	1.50188	2.80408
	1.22271	3.84442

## Sheet: 1G
		Con				Hypoxia
24H	1.13842	1.00938	0.85221		4.92182	4.13034	3.58476
24H/4R	1.62076	1.02987	0.943795		2.34743	4.54209	3.49441
48H	1.883	0.842929	0.849235		3.78033	5.38568	3.78189

## Sheet: 1H
	Con	24H
	1.56462	3.49985
	1.05079	3.77262
	0.608245	3.12356

## Sheet: 1I
	Con	48H
	1.01048	5.51157
	0.98246	2.38442
	1.0073	3.29126

## Sheet: 2B
	PBS	AAV-shCon	AAV-shFMO2
	15.0745	14.2922	20.7785
	11.9217	12.8305	19.7545
	9.41293	10.8608	27.9399
	7.00175	9.54189	17.561
	8.02693	7.70084	16.9894

## Sheet: 2D
	Sham	PBS	AAV-shCon	AAV-shFMO2
	0.579873	1.93732	1.85123	3.92067
	0.665728	1.82772	1.75116	3.36208
	0.711804	1.87041	2.56894	3.54662
	1.46513	2.06704	2.41629	3.34747
	1.57806	1.8415	1.8009	4.00835

## Sheet: 2F
	PBS	AAV-shCon	AAV-shFMO2
	10.0669	8.79905	4.18625
	9.7649	15.2232	2.85405
	12.4441	7.51471	2.05994
	10.0315	8.44598	2.294
	15.8013	11.0474	4.75152

## Sheet: 2G
					Sham									PBS										AAV-shCon												AAV-shFMO2
	Baseline	79.2	95.2	82.4	88.9	73.6	86	85.9	84.5		91.4	91.5	80.6	75.3	77.7	83.1	86.1			86.6	82.6	74.4	85.2	91.6	82.2	88.2	76			88.2	80.4	73.3	83.6	91.3	76.5	88	86.8
	3days	83	86.8	93	92.6	79.3	89.1	84.8	84		44.8	35.6	44.8	30.8	50.8	37	41.5			43.9	46.5	44.5	38.9	44.3	30.3	42.1	38.1			47.3	45.9	41.8	32.6	42.9	33.7	35.3	42.2
	28days	80.1	89.8	90.4	94.3	81.2	91.5	89.2	90.3		42	32.5	45.6	35.8	47.5	37	40.3			40.9	53.1	36.2	40.9	49.8	33.5	40.6	33.1			29.9	29	29.2	27	28.4	29.6	18	29

## Sheet: 2H
					Sham									PBS										AAV-shCon												AAV-shFMO2
	Baseline	48.9	70.6	51.6	60.1	43.3	55.7	55.8	54.1			63.8	64	49.8	44.7	46.9	52.8	56.4				56.8	52.3	43.9	55.2	64.1	51.8	59	45.5			58.9	50	43.1	52.8	63.3	46	58.9	56.9
	3days	52.9	57	67	65.8	48.9	60.2	54.7	53.6			22.6	17.6	22.6	14.9	26.7	18.3	20.9				22.1	23.7	22.9	19.4	22.6	14.7	21.2	18.9			24.2	23.5	21.1	15.6	21.6	16.6	17.5	21.3
	28days	50	61.2	62.6	69.3	51	63.8	60.7	62.1			21.5	15.9	23.7	17.9	24.8	18.4	20.2				20.9	28.5	18.1	20.6	26.2	16.5	20.6	16.3			14.7	14.2	14.2	13.2	13.9	14.6	8.6	14.1

## Sheet: 2I
					Sham									PBS										AAV-shCon												AAV-shFMO2
	Baseline	6.6	5	5.2	5.8	5.9	5.1	5.5	5.4				5.6	5.6	5.5	5.7	5.7	5.9	6.2			5.5	6.1	5.7	5.9	5.5	5.9	5.6	6			5.7	6.3	6.1	5.1	5.2	6.1	6.2	5.3
	3days	6.5	5.4	6.3	5.6	6.3	5.5	5.8	5.6				5.9	7.2	5.9	6.6	7.1	6.7	6.7			6.2	6.1	7.7	6.6	7	7.2	6.4	6.5			6.2	6.7	6.8	5.4	6.2	7.2	7.3	6.6
	28days	7	5.6	6.4	6	6.7	5.5	6.3	5.6				8.4	7.2	8	7.9	7.9	6.9	6.9			8.1	8.4	7.6	6.8	7.5	7.3	7.9	7.2			8.4	8	7.7	8.8	8.6	9.2	9.3	7.7

[truncated: 82 more sheets: 2J, 2L, 3B, 3D, 3F, 3G, 3H, 3I, 3J, 3L, 4B, 4D, 4E, 4F, 4H, 5D, 5F, 5I, 5K, 5M …]
